# Supplementary material for: Systematics of ‘lithistid’ tetractinellid demosponges from the Tropical Western Atlantic—implications for phylodiversity and bathymetric distribution
Source: PeerJ. 2021 Apr 2;9:e10775. doi: 10.7717/peerj.10775 (PMC8020874; doi:10.7717/peerj.10775)
Supplement: Supplemental Information 1 — Collection Numbers refer to the Sponge Barcoding Database (SBD#), Bavarian State Collection for Paleontology and Geology (SNSB-BSPG.GW), National Institute of Water and Atmospheric Research (NIWA#), United States National Cancer Institute shallow water collection programme contracted to the Coral Reef Research Foundation (0CDN#), Harbor Branch Oceanographic Institute (HBOI#), California Academy of Sciences Invertebrate Zoology (CASIZ#), Queensland Museum (QMG#), Natural History Museum (BMNH#), personal collection of Michelle Kelly (MKB#), Western Australian Museum (WAM Z#), and the Zoological State Collection Munich (ZSM#). [file peerj-09-10775-s001.xlsx]

## Sheet: Suppl._Species list
SBD#	SNSB-BSPG.GW#	Collection Date	Museum Code		Other Museum Codes		Species	Database ID: only if name changed	Gear (Collecting Gear)	Region	Location 1	Location 2	Latitude	Longitude	Depth (m)	DNA (ng/µm)	Accession number (28S C1-D2)	Accession number COI	Field Collection Expedition/Cruise	Station number
				CAS	NIWA	Other (MK)	(THIS MS)
1794	8002	2001-02-26	0CDN7091-R	CASIZ 300984	NIWA 110989		Aciculites ciliata Wilson, 1925	Aciculites ciliata cf.	Deepworker submersible	Pacific	Palau	Koror, W end of Uchelbeluu Reef, south side	7.28733	134.52467	130	134.12	LR655885
1796	8035	1999-04-19	0CDN6692-J	CASIZ 300783	NIWA 18823		Aciculites pulchra Dendy, 1924		RV Kaharoa, dredge	Pacific	New Zealand	N cape, ~3nmi E of N cape, 133-210 m	-34.41367	173.6842	133	155.75	LR655887
1793	8003	1992-10-23	0CDN0604-P	none	NIWA 108281		Gastrophanella sp. 5	Aciculites ciliata	SCUBA	Pacific	Papua New Guinea	South coast, barrier reef off Barakau, north end	-9.644	147.33567	18	276.24	LR656020
1950	8224	1999-04-21	0CDN6731-Z	CASIZ 300813	NIWA 101343		Homophymia stipitata Kelly, 2000		RV Kaharoa, dredge	Pacific	New Zealand	Wanganella Bank, West Norfolk Ridge	-34.6485	172.22	356	1.0		LR698915
2006	8068	1993-05-19	0CDN1377-H	none	NIWA 108646		Manihinea conferta Pulitzer-Finali, 1993	Manihinea sp.1	SCUBA	Pacific	Indonesia	N tip of Sulawesi, west side of Talisei island	1.8645	125.068	25	98.64	LR656081
2005	8069	1993-10-19	0CDN1784-X	none	NIWA 108866		Manihinea conferta Pulitzer-Finali, 1993	Manihinea sp.1 cf.	SCUBA	Pacific	Papua New Guinea	Bootless inlet, reef off point osborne, N of Motupore Island	-9.51433	147.27717	10	118.4	LR656080
2007	8098	1994-07-22	0CDN2648-N	none	NIWA 109303	BMNH 1998.1.27.2	Manihinea conferta Pulitzer-Finali, 1993	Manihinea sp. 1	SCUBA	Pacific	Philippines	Luzon, NE side of Maricaban isl off Batangas bay	13.67267	120.84167	12	130.68	LR656082	LR698917
2009	7991	1995-03-03	0CDN3320-S	none	NIWA 93476		Microscleroderma herdmani (Dendy, 1905)		SCUBA	Pacific	Philippines	W Luzon, Zambales, Masinloc town, Alupihing, reserve	15.52833	119.89417	52	150.68	LR656084
		1999-11-13	0CDN6936-X	CASIZ 300927	NIWA 93482		Microscleroderma herdmani (Dendy, 1905)		SCUBA	Western Indian Ocean	Mauritius	Mauritius, Flic en Flac, aka "Biscotte"	-20.2933	57.351	45
2008	7988	2000-11-16	0CDN7529-S	CASIZ 301198	NIWA 111203		Microscleroderma herdmani (Dendy, 1905)		SCUBA	Pacific	Vanuatu	Efate, NE shore of Mele Bay, at river mouth	-17.712	168.28833	7	119.27	LR656083
2024	8075	2001-02-22	0CDN7083-J	CASIZ 300978	NIWA 110983		Neophrissospongia microstylifera (Lévi & Lévi, 1983)		Deepworker submersible	Pacific	Palau	Koror, reef east of Koror, W side of Uchelbeluu reef (Sea Bear site)	7.2735	134.52383	111	89.78	LR656096
		2001-03-24	0CDN7886-H	CASIZ 301353	NIWA 93480		Scleritoderma camusi Lévi & Lévi, 1983	Scleritoderma camusi Lévi & Lévi, 1983	Deepworker submersible	Pacific	Palau	Palau, Koror, W side of Uchelbeluu reef, just south of Mutremdiu2 (Sea Bear site)	7.2711667	134.5228333	231
2068	7984	1994-07-21	0CDN2631-T	none	NIWA 93478		Scleritoderma nodosum Thiele, 1903		SCUBA	Pacific	Philippines	Batangas, southwest corner of mouth of Batangas bay	13.68317	120.89383	17	176.78	LR656131
2067	7986	1998-06-08	0CDN5908-H	CASIZ 300462	NIWA 93481		Scleritoderma nodosum Thiele, 1903		SCUBA	Pacific	Papua New Guinea	Milne Bay, patch reef center of Milne bay	-10.37717	150.38417	27	208	LR656130
		1994-02-08	0CDN2121-P	none	NIWA 93477		Scleritoderma nodosum Thiele, 1903		SCUBA	Pacific	Philippines	Philippines, Cebu, nw side of Olango Isle of Mactan Island	10.2708333	124.0365000	10-50
2080	8091	1993-05-28	0CDN1520-M	CASIZ 300037	NIWA 108723		Siliquariaspongia sp.	Theonella mirabilis (Siliquariaspongia)	SCUBA	Pacific	Indonesia,	Sulawesi Island, 3km N of Manado river mouth	1.53283	124.82767	27	130.4	LR656141
2081	8099	1996-03-29	0CDN3453-N	CASIZ 300134	NIWA 109689		Siliquariaspongia sp.	Theonella mirabilis (Siliquariaspongia)	SCUBA	Pacific	Philippines,	Davao, Pakiputan strait, channel between Samal Isl and Davao	7.10667	125.6605	34	143.26	LR656142
2083	8090	1997-04-16	0CDN5123-C	none	NIWA 110244		Siliquariaspongia sp.	Theonella mirabilis (Siliquariaspongia)	SCUBA	Pacific	Philippines,	Bohol sea,about 5mi sw of Panglao isl off Bohol	9.52067	123.68517	12	113.65		LR698944
2078	8088	1998-06-09	0CDN5913-M	CASIZ 300464	NIWA 110652		Siliquariaspongia sp.	Theonella mirabilis (Siliquariaspongia)	SCUBA	Pacific	Papua New Guinea	Milne bay, just E of Alotau town	-10.32167	150.46133	12	53.76		LR698941
2095	8058	2008-07-25	0PHG1671-Y	none	NIWA 145372		Theonella mirabilis (de Laubenfels, 1954)	Siliquariaspongia mirabilis	SCUBA	Pacific	Vietnam	Easternmost point of Con Son Island, Con Dao, Vietnam	8.758	106.666	10.7	60.95	LR656154	LR698947
2079	8053	2002-01-12	0CDN8308-P	CASIZ 301588	NIWA 111591		Siliquariaspongia sp.	Siliquarispongia sp. 3 (minus desmas)	SCUBA	Pacific	Papua New Guinea	West of Woodlark Island, Oceanic rock ~5 nmi n of Egam Atoll	-9.2085	151.92133	8	132.63	LR656140	LR698942
2077	8052	2003-06-26	0CDN8931-R	CASIZ 301963	NIWA 111965		Siliquariaspongia sp.	Siliquarispongia sp. 3 (minus desmas)	SCUBA	Pacific	Papua New Guinea	N Manus Isl, N side Hawei Isl, Barrier Reef Isl of Seeadler Harbor	-1.95183	147.28483	20	80.26		LR698940
2082	8050	2006-10-23	0CDN9556-V	CASIZ 302328	NIWA 112330		Siliquariaspongia sp.	Theonella sp. 9 (salmon, bulbous, Sabah)	SCUBA	Pacific	Sabah,	Layang Layang Atoll, outer reef on south side just W of main reef channel	7.3655	113.83317	20	2.47		LR698943
2093	8085	1993-05-25	0CDN1498-N	none	NIWA 108709		Theonella cylindrica Wilson, 1925		SCUBA	Pacific	Indonesia	Mangrove isl 35 nmi n of Sulawesi, SE side of Island	2.34433	125.30567	33	72.04		LR698946
2092	8086	1994-02-09	0CDN2150-V	none	NIWA 109090		Theonella cylindrica Wilson, 1925		SCUBA	Pacific	Philippines	Cebu, SE part of Mactan Isl, 2 mi S of Maribago	10.26033	123.98517	27	21.36		LR698945
2094	8087	1993-05-22	0CDN1446-H	none	NIWA 108679		Theonella invaginata Wilson, 1925		SCUBA	Pacific	Indonesia	N tip of Sulawesi, point called Torowitan	1.75167	124.98117	36	229.05	LR656153
2101	8054	1996-11-12	0CDN4051-N	none	NIWA 109947		Theonella sp.	Siliquariaspongia sp. 4	SCUBA	Pacific	Palau	Koror, Mutremdiu, 4 km E of Lighthouse reef, barrier reef, west sheltered side of reef	7.27517	134.52583	80	47.94		LR698952
2097	8055	1993-11-05	0CDN1917-S	none	NIWA 108942		Theonella sp.	Theonella sp. 7	SCUBA	Pacific	Papua New Guinea	Duke of York Islands, Ocean side of Makada island	-4.11133	152.39783	7	33.16		LR698949
2098	8051	1996-12-11	0CDN4431-Z	none	NIWA 110172		Theonella sp.	Theonella sp. 7	SCUBA	Pacific	Palau	SW islands, Helen reef, oceanside, S side of atoll	2.80433	131.72833	18	64.97		LR698950
2096	8049	2003-07-03	0CDN9048-T	CASIZ 302025	NIWA 112027		Theonella sp.	Theonella sp. 8	SCUBA	Pacific	Papua New Guinea	New Hanover, lagoon island N of Enang island ~5km	-2.62167	150.47967	11	375.36	LR656155	LR698948
2099	8056	2008-11-11	0CDN9665-P	CASIZ 302390	NIWA 112391		Theonella sp.	Theonella sp. 7	SCUBA	Pacific	Palau	SW Islands, E side of Sonsorol Island	5.31933	132.22917	10	3.60		LR698951
1937	28139	2000-05-10	HBOI 10-V-00-1-006				Gastrophanella sp. 1		Johnson Sea Link submersible	Caribbean	Curacao		12.03775	-68.821	101.194	111.88	LR656014		JSL-II-3218
2086	28140	2000-05-10	HBOI 10-V-00-2-006				Siphonidium sp.		Johnson Sea Link submersible	Caribbean	Curacao		12.073	-68.85198	6.7056	292.13	LR656147		JSL-II-3218
1921	28079	1996-06-10	HBOI 10-VI-96-1-002				Discodermia sp. 4		Johnson Sea Link submersible	Caribbean	Puerto Rico	Punta Aquilla	17.94693	-67.34747	62	113.24	LR655998		JSL-II-2735
1875	28215	2002-11-10	HBOI 10-XI-02-1-003				Corallistes sp. 2		Johnson Sea Link submersible	Caribbean	Bahamas		25.90382	-77.28189	693.725	271.36	LR655954	LR698887	JSL I-4497
1876	28216	2002-11-10	HBOI 10-XI-02-1-004				Corallistes sp. 2		Johnson Sea Link submersible	Caribbean	Bahamas		25.90382	-77.28189	693.725	171.88	LR655955	LR698888	JSL I-4497
1892	28217	2002-11-10	HBOI 10-XI-02-1-005				Corallistes typus		Johnson Sea Link submersible	Caribbean	Bahamas		25.90382	-77.28189	670.865	179.68	LR655969		JSL I-4497
1996	28218	2002-11-10	HBOI 10-XI-02-1-007				Leiodermatium sp. 6		Johnson Sea Link submersible	Caribbean	Bahamas		25.90382	-77.28189	596.189	226.08	LR656071		JSL I-4497
1901	28219	2002-11-10	HBOI 10-XI-02-3-002				Discodermia dissoluta Schmidt, 1880		Johnson Sea Link submersible	Caribbean	Bahamas		25.91041	-77.2773	138.684	197.78	LR655978		JSL I-4498
1954		1994-11-10	HBOI 10-XI-94-1-009				Leiodermatium sp. 1		Johnson Sea Link submersible	Caribbean	Turks and Caicos		21.87927	-72.15602	617	not measured	LR656029		JSL-I-3790
1942	28041	1997-11-10	HBOI 10-XI-97-1-014				Gastrophanella sp. 4		Johnson Sea Link submersible	Caribbean	Honduras	Guanaja	16.411	-85.97835	116	65.19	LR656019		JSLII-3020
2070	28034	1997-11-10	HBOI 10-XI-97-1-019				Setidium sp. 1		Johnson Sea Link submersible	Caribbean	Honduras	Guanaja	16.411	-85.97835	118	78.02	LR656133		JSLII-3020
1897	28058	1997-11-10	HBOI 10-XI-97-3-001				Discodermia dissoluta Schmidt, 1880		Johnson Sea Link submersible	Caribbean	Honduras	Guanaja	16.41412	-85.97625	134	77.61	LR655974		JSLII-3021
2073	28066	1997-11-10	HBOI 10-XI-97-1-016				Setidium sp. 5		Johnson Sea Link submersible	Caribbean	Honduras	Guanaja	16.411	-85.97835	116	136.04	LR656136		JSLII-3020
2036	28143	2000-05-11	HBOI 11-V-00-1-009				Neophrissospongia sp. 2		Johnson Sea Link submersible	Caribbean	Curacao		12.18055	-69.08398	243.535	66.43	LR656106		JSL-II-3209
2037	28144	2000-05-11	HBOI 11-V-00-1-010				Neophrissospongia sp. 2		Johnson Sea Link submersible	Caribbean	Curacao		12.18055	-69.08398	238.658	74.33	LR656107		JSL-II-3209
1988	28145	2000-05-11	HBOI 11-V-00-1-012				Leiodermatium sp. 6		Johnson Sea Link submersible	Caribbean	Curacao		12.18055	-69.08398	237.134	204.14	LR656063		JSL-II-3209
2038	28146	2000-05-11	HBOI 11-V-00-1-014				Neophrissospongia sp. 2		Johnson Sea Link submersible	Caribbean	Curacao		12.18055	-69.08398	237.744	49.32	LR656108		JSL-II-3209
1873	28225	2002-11-11	HBOI 11-XI-02-1-004				Corallistes sp. 2		Johnson Sea Link submersible	Caribbean	Bahamas		24.76485	-76.32266	426.72	202.17	LR655953	LR698885	JSL I-4499
1995	28221	2002-11-11	HBOI 11-XI-02-3-001				Leiodermatium sp. 6		Johnson Sea Link submersible	Caribbean	Bahamas		24.76485	-76.32266	626.669	292.58	LR656070		JSL I-4500
2105	28222	2002-11-11	HBOI 11-XI-02-3-004				Theonellidae new genus		Johnson Sea Link submersible	Caribbean	Bahamas		24.76485	-76.32266	626.669	66.37	LR656160		JSL I-4500
2106	28223	2002-11-11	HBOI 11-XI-02-3-005				Theonellidae new genus		Johnson Sea Link submersible	Caribbean	Bahamas		24.76485	-76.32266	594.055	129.28	LR656161		JSL I-4500
2108	28224	2002-11-11	HBOI 11-XI-02-3-011				Vetulina tholiformis Schuster, Pisera & Kelly, 2018		Johnson Sea Link submersible	Caribbean	Bahamas		24.76485	-76.32266	426.72	21.35	LR656163		JSL I-4500
1890	28151	1994-11-11	HBOI 11-XI-94-1-001				Corallistes typus		Johnson Sea Link submersible	Caribbean	Turks and Caicos		21.97637	-72.04305	670.56	117.45	LR655967	LR698900	JSL-I-3791
1847	28069	1997-11-11	HBOI 11-XI-97-2-001				Corallistes sp. 2		Johnson Sea Link submersible	Caribbean	Honduras	Utila	16.09648	-86.99118	198	65.04	LR655928	LR698869	JSLII-3023
2069	28044	1997-11-11	HBOI 11-XI-97-2-006				Setidium obtectum		Johnson Sea Link submersible	Caribbean	Honduras	Utila	16.09648	-86.99118	141	30.84	LR656132		JSLII-3023
1989	28153	2000-05-12	HBOI 12-V-00-1-010				Leiodermatium sp. 6		Johnson Sea Link submersible	Caribbean	Curacao		12.29418	-69.1667	245.364	96.88	LR656064		JSL-II-3211
1843	28154	2000-05-12	HBOI 12-V-00-3-003				Corallistes sp. 2		Johnson Sea Link submersible	Caribbean	Curacao		12.33203	-69.16593	242.316	116.99	LR655924	LR698865	JSL-II-3212
1997	28155	2000-05-12	HBOI 12-V-00-3-004				Leiodermatium sp. 7		Johnson Sea Link submersible	Caribbean	Curacao		12.33203	-69.16593	242.316	217.51	LR656072		JSL-II-3212
2039	28156	2000-05-12	HBOI 12-V-00-3-007				Neophrissospongia sp. 2		Johnson Sea Link submersible	Caribbean	Curacao		12.33203	-69.16593	242.316	172.73	LR656109		JSL-II-3212
1894	28226	2003-10-12	HBOI 12-X-03-1-006				Gignouxia sp. 1		Johnson Sea Link submersible	Caribbean	Bahamas		24.57974	-75.98314	466.344	133.37	LR655971	LR698902	JSL-I 4614
1895	28227	2002-11-12	HBOI 12-XI-02-1-003				Gignouxia sp. 2		Johnson Sea Link submersible	Caribbean	Bahamas		23.80181	-75.12227	499.872	145.14	LR655972	LR698903	JSL I-4501
2065	28228	2002-11-12	HBOI 12-XI-02-1-004				Racodiscula sp.		Johnson Sea Link submersible	Caribbean	Bahamas		23.80181	-75.12227	499.872	58.98	LR656128		JSL I-4501
2023	28134	1995-12-12	HBOI 12-XII-95-1-001				Neophrissospongia galapagoensis Schuster, 2018		Johnson Sea Link submersible	Pacific	Panama		7.8646	-82.48138	124	26.42	LR656095		JSL-I-3994
2022	28135	1995-12-12	HBOI 12-XII-95-4-002				Neophrissospongia galapagoensis Schuster, 2018		Johnson Sea Link submersible	Pacific	Panama		7.84058	-82.776	186	44.18	LR656094		JSL-I-3995
2004	28229	2003-10-13	HBOI 13-X-03-1-005				Macandrewia sp. (new)		Johnson Sea Link submersible	Caribbean	Bahamas		22.8418	-74.88747	908.609	155.97	LR656079		JSL-I 4616
1870	28230	2003-10-13	HBOI 13-X-03-3-003				Corallistes sp. 2		Johnson Sea Link submersible	Caribbean	Bahamas		22.51531	-74.81478	908.609	133.04	LR655950	LR698883	JSL-I 4617
1929	28231	2002-11-13	HBOI 13-XI-02-1-006				Discodermia sp. 7		Johnson Sea Link submersible	Caribbean	Bahamas		22.81685	-74.35198	150.876	353.1	LR656007		JSL I-4503
1953	28053	1997-11-13	HBOI 13-XI-97-4-001				Leiodermatium sp. 1		Johnson Sea Link submersible	Caribbean	Honduras	Roatan	16.43232	-86.37922	573	58	LR656028		JSLII-3025
1851	28045	1997-11-13	HBOI 13-XI-97-4-003				Corallistes sp. 2		Johnson Sea Link submersible	Caribbean	Honduras	Roatan	16.43232	-86.37922	381	26.89	LR655932		JSLII-3025
2076	28236	1998-11-13	HBOI 13-XI-98-3-004				Setidium sp. 6		Johnson Sea Link submersible	Caribbean	Bahamas		24.91383	-77.87017	484.632	37.2	LR656139		JSL-I-4098
1938	28293	2000-05-14	HBOI 14-V-00-1-009				Gastrophanella sp. 1		Johnson Sea Link submersible	Caribbean	Bonaire		12.22232	-68.41748	114.91	133.91	LR656015		JSL-II-3214
2028	28294	2000-05-14	HBOI 14-V-00-1-010				Neophrissospongia sp. 1		Johnson Sea Link submersible	Caribbean	Bonaire		12.22232	-68.41748	113.69	71.61	LR656098		JSL-II-3214
2029	28295	2000-05-14	HBOI 14-V-00-1-011				Neophrissospongia sp. 1		Johnson Sea Link submersible	Caribbean	Bonaire		12.22232	-68.41748	112.776	150.09	LR656099		JSL-II-3214
1933	28296	2000-05-14	HBOI 14-V-00-4-004				Discodermia sp. 8		SCUBA	Caribbean	Bonaire		12.26583	-68.41667	35.052	166.14	LR656011
1891	28238	2002-11-14	HBOI 14-XI-02-3-002				Corallistes typus		Johnson Sea Link submersible	Caribbean	Bahamas		23.6386	-74.94037	551.078	128.18	LR655968	LR698901	JSL I-4506
1813	28239	2002-11-14	HBOI 14-XI-02-3-006				Awhiowhio sp. 1		Johnson Sea Link submersible	Caribbean	Bahamas		23.6386	-74.94037	569.366	49.41	LR655897		JSL I-4506
1882	28240	2002-11-14	HBOI 14-XI-02-3-007				Corallistes sp. 5		Johnson Sea Link submersible	Caribbean	Bahamas		23.6386	-74.94037	569.366	125.68	LR655960	LR698892	JSL I-4506
1804	28241	2002-06-14	HBOI 14-XI-02-3-008				Amphibleptula sp.		Johnson Sea Link submersible	Caribbean	Bahamas		23.6386	-74.94037	569.366	133.49	LR655895		JSL I-4506
2035	28158	1994-11-14	HBOI 14-XI-94-4-003				Neophrissospongia sp. 1		Johnson Sea Link submersible	Caribbean	Turks and Caicos		21.75587	-72.4569	126.492	221.15	LR656105		JSL-I-3799
1910	28159	1994-11-14	HBOI 14-XI-94-4-005				Discodermia sp. 1		Johnson Sea Link submersible	Caribbean	Turks and Caicos		21.75587	-72.4569	104.242	265.75	LR655986		JSL-I-3799
1853	28055	1997-11-14	HBOI 14-XI-97-1-009				Corallistes sp. 2		Johnson Sea Link submersible	Caribbean	Honduras	Guanaja	16.52617	-85.87612	135	83.54	LR655934	LR698873	JSLII-3026
1936	28242	1998-11-14	HBOI 14-XI-98-1-005				Discodermia sp. 1		Johnson Sea Link submersible	Caribbean	Bahamas		25.0095	-77.5637	182.88	337.48	LR655988	LR698905	JSL-I-4099
2091	28032	1992-07-15	HBOI 15-VII-92-2-004			MKB 657 (=MKB843)	Siphonidium sp.		2' DREDGE	Gulf of Mexico	Dry Tortugas		24.76267	-83.8615	116	96.04	LR656152
1871	28244	2002-11-15	HBOI 15-XI-02-1-006				Corallistes sp. 2		Johnson Sea Link submersible	Caribbean	Bahamas		23.93341	-74.51515	740.969	127.66	LR655951		JSL I-4507
1948	28245	2002-11-15	HBOI 15-XI-02-1-007				Herengeria sp.		Johnson Sea Link submersible	Caribbean	Bahamas		23.93341	-74.51515	741.578	53.9	LR656025		JSL I-4507
1956	28246	2002-11-15	HBOI 15-XI-02-3-009				Leiodermatium sp. 1		Johnson Sea Link submersible	Caribbean	Bahamas		24.06019	-74.5554	840.334	133.15	LR656031		JSL I-4508
2043	28054	1997-11-15	HBOI 15-XI-97-3-002				Neophrissospongia sp. 2		Johnson Sea Link submersible	Caribbean	Honduras	Guanaja	16.4727	-85.9397	341	113.01	LR656113	LR698926	JSLII-3028
1934	28040	1997-11-15	HBOI 15-XI-97-5-001				Discodermia sp. 9		Johnson Sea Link submersible	Caribbean	Honduras	Guanaja	16.40138	-85.98035	152	16.33	LR656012		JSLII-3027
2045	28137	1995-12-15	HBOI 15-XII-95-1-006				Neophrissospongia sp. 3		Johnson Sea Link submersible	Pacific	Panama		7.2005	-81.84468	186	45.2	LR656115		JSL-I-4000
2020	28133	1995-12-15	HBOI 15-XII-95-1-007				Neophrissospongia galapagoensis Schuster, 2018		Johnson Sea Link submersible	Pacific	Panama		7.2005	-81.84468	146	1956-12-01	LR656092	LR698924	JSL-I-4000
1842	28298	2000-05-16	HBOI 16-V-00-1-002				Corallistes sp. 2		Johnson Sea Link submersible	Caribbean	Bonaire		12.11078	-68.31493	255.422	25.54	LR655923		JSL-II-3218
1987	28299	2000-05-16	HBOI 16-V-00-1-003				Leiodermatium sp. 6		Johnson Sea Link submersible	Caribbean	Bonaire		12.11078	-68.31493	256.642	94.59	LR656062		JSL-II-3218
1880	28300	2000-05-16	HBOI 16-V-00-1-004				Corallistes sp. 4		Johnson Sea Link submersible	Caribbean	Bonaire		12.11078	-68.31493	252.984	73.44	LR655958	LR698891	JSL-II-3218
1797	28301	2000-05-16	HBOI 16-V-00-1-005				Aciculites sp.		Johnson Sea Link submersible	Caribbean	Bonaire		12.11078	-68.31493	252.984	37.1	LR655888		JSL-II-3218
1952	28302	2002-05-16	HBOI 16-V-00-1-009				Leiodermatium sp. 1		Johnson Sea Link submersible	Caribbean	Bonaire		12.11078	-68.31493	204.216	146.63	LR656027		JSL-II-3218
1930	28303	2000-05-16	HBOI 16-V-00-2-001				Discodermia sp. 8		SCUBA	Caribbean	Bonaire		12.10583	-68.2906	35.9664	168.73	LR656008
1841	28304	2000-05-16	HBOI 16-V-00-3-006				Corallistes sp. 2		Johnson Sea Link submersible	Caribbean	Bonaire		12.10487	-68.30793	223.723	140.88	LR655922		JSL-II-3219
1949	28247	2002-10-16	HBOI 16-X-02-1-005				Herengeria sp.		Johnson Sea Link submersible	Caribbean	Bahamas		24.05974	-74.55422	749.808	80.94	LR656026		JSLII-3029
1941	28061	1997-11-16	HBOI 16-XI-97-1-002				Gastrophanella sp. 3		Johnson Sea Link submersible	Caribbean	Honduras	Guanaja	16.41412	-85.97625	122	318.06	LR656018		JSLII-3029
1915	28249	2002-11-17	HBOI 17-XI-02-1-004				Discodermia sp. 10		Johnson Sea Link submersible	Caribbean	Bahamas		24.66062	-76.12966	168.859	323.36	LR655992	LR698908	JSL I-4511
2034	28161	1994-11-17	HBOI 17-XI-94-1-004				Neophrissospongia sp. 1		Johnson Sea Link submersible	Caribbean	Turks and Caicos		21.53873	-72.28663	168.25	160.13	LR656104		JSL-I-3803
1909	28162	1994-11-17	HBOI 17-XI-94-1-007				Discodermia sp. 1		Johnson Sea Link submersible	Caribbean	Turks and Caicos		21.53873	-72.28663	112.471	192.91	LR655985		JSL-I-3803
1923	28166	1994-11-17	HBOI 17-XI-94-3-009				Discodermia sp. 4		Johnson Sea Link submersible	Caribbean	Turks and Caicos		21.54333	-72.28277	166.421	457.69	LR656000	LR698911	JSL-I-3804
1970	28047	1997-11-17	HBOI 17-XI-97-1-003				Leiodermatium sp. 1		Johnson Sea Link submersible	Caribbean	Honduras	Roatan	16.34093	-86.5758	550	69.48	LR656045		JSLII-3031
1990	28059	1997-11-17	HBOI 17-XI-97-3-001				Leiodermatium sp. 6		Johnson Sea Link submersible	Caribbean	Honduras	Roatan	16.35942	-86.53895	294	112.65	LR656065		JSLII-3032
1903	28250	1998-11-17	HBOI 17-XI-98-3-006				Discodermia sp. 5		Johnson Sea Link submersible	Caribbean	Bahamas		24.1289	-75.46945	176.479	37.13	LR656005		JSL-I-4106
1900	28305	2011-09-18	HBOI 18-IX-11-1-010				Discodermia dissoluta		submersible	Atlantic Ocean		40 m from end of transect on the western ridge	24.92702	-83.7815	80.4672	289.37	LR655977		Kraken 2 - 10
1932	28167	2000-05-18	HBOI 18-V-00-2-001				Discodermia sp. 8		SCUBA	Caribbean	Curacao		12.17783	-69.01715	17.6784	272.81	LR656010
1883	28252	1998-11-18	HBOI 18-XI-98-1-014				Corallistes sp. 6		Johnson Sea Link submersible	Caribbean	Bahamas		23.83403	-75.14377	481.584	40.83	LR655961	LR698893	JSL-I-4107
2040	28168	2000-05-19	HBOI 19-V-00-3-010				Neophrissospongia sp. 2		Johnson Sea Link submersible	Caribbean	Curacao		12.37975	-69.1692	259.08	133.95	LR656110		JSL-II-3223
1817	28025	1992-07-19	HBOI 19-VII-92-1-004				Awhiowhio sp. 2		2' DREDGE	Gulf of Mexico	W-Sanibel Island		25.27533	-84.26433	177	65.55	LR655901
2084	28026	1992-07-19	HBOI 19-VII-92-1-009				Siphonidium sp.		2' DREDGE	Gulf of Mexico	W-Sanibel Island		25.27533	-84.26433	177	120.72	LR656144
1822	28095	1993-08-19	HBOI 19-VIII-93-2-002				Cinachyrella kuekenthali (Uliczka, 1929)		SCUBA	Caribbean	Jamaica		18.24967	-78.3625	20	188	LR655916	LR698853
1814	28253	2002-11-19	HBOI 19-XI-02-3-010				Awhiowhio sp. 1		Johnson Sea Link submersible	Caribbean	Bahamas		25.38731	-77.90559	817.778	287.1	LR655898		JSL I-4514
1957	28254	2002-11-19	HBOI 19-XI-02-3-011				Leiodermatium sp. 1		Johnson Sea Link submersible	Caribbean	Bahamas		25.38731	-77.90559	805.891	173.94	LR656032		JSL I-4514
1958	28255	2002-11-19	HBOI 19-XI-02-3-013				Leiodermatium sp. 1		Johnson Sea Link submersible	Caribbean	Bahamas		25.38731	-77.90559	751.027	246.04	LR656033		JSL I-4514
1879	28170	1994-11-19	HBOI 19-XI-94-1-001				Corallistes sp. 3		Johnson Sea Link submersible	Caribbean	Turks and Caicos		21.52702	-71.13537	596.189	99.27	LR655957	LR698890	JSL-I-3805
1993	28171	1994-11-19	HBOI 19-XI-94-1-005				Leiodermatium sp. 6		Johnson Sea Link submersible	Caribbean	Turks and Caicos		21.52702	-71.13537	598.932	124.78	LR656068		JSL-I-3805
1975	28172	1994-11-19	HBOI 19-XI-94-1-011				Leiodermatium sp. 3		Johnson Sea Link submersible	Caribbean	Turks and Caicos		21.52702	-71.13537	520.903	186.21	LR656050		JSL-I-3805
1803	28173	1994-06-19	HBOI 19-XI-94-1-012				Amphibleptula sp.		Johnson Sea Link submersible	Caribbean	Turks and Caicos		21.52702	-71.13537	520.294	136.74	LR655894		JSL-I-3805
1868	28174	1994-11-19	HBOI 19-XI-94-3-002				Corallistes sp. 2		Johnson Sea Link submersible	Caribbean	Turks and Caicos		21.52513	-71.1329	502	143.92		LR698882	JSL-I-3806
2075	28175	1994-11-19	HBOI 19-XI-94-3-003				Setidium sp. 6		Johnson Sea Link submersible	Caribbean	Turks and Caicos		21.52513	-71.1329	502.31	98.61	LR656138		JSL-I-3806
2030	28050	1997-11-19	HBOI 19-XI-97-1-002				Neophrissospongia sp. 1		Johnson Sea Link submersible	Caribbean	Honduras	Isla Morat	16.4069	-86.18588	169	107.91	LR656100		JSLII-3035
1940	28063	1997-11-19	HBOI 19-XI-97-1-015				Gastrophanella sp. 3		Johnson Sea Link submersible	Caribbean	Honduras	Isla Morat	16.4069	-86.18588	128	241.48	LR656017		JSLII-3035
1935	28062	1997-11-19	HBOI 19-XI-97-3-001				Discodermia sp. 9		Johnson Sea Link submersible	Caribbean	Honduras	Guanaja	16.42237	-85.97462	120	123.26	LR656013		JSLII-3036
2107	28256	1998-11-19	HBOI 19-XI-98-1-005				Vetulina tholiformis Schuster, Pisera & Kelly, 2018		Johnson Sea Link submersible	Caribbean	Bahamas		23.62345	-74.83465	440.436	67.55	LR656162		JSL-I-4109
1802	28104	1993-01-16	HBOI 1-IX-93-1-006				Amphibleptula sp.		Johnson Sea Link submersible	Caribbean	Jamaica	Henry Holmes Bank	18.09565	-76.05353	453	33.46	LR655893		JSL I-3602
1998	28106	1993-09-01	HBOI 1-IX-93-1-009				Leiodermatium sp. 7		Johnson Sea Link submersible	Caribbean	Jamaica	Henry Holmes Bank	18.09565	-76.05353	454	94.22	LR656073		JSL I-3602
1819	28131	1993-09-01	HBOI 1-IX-93-1-015				Theonella sp.		Johnson Sea Link submersible	Caribbean	Jamaica		18.09565	-76.05353	379	39.48	LR656156		JSL I-3602
1947	28099	1993-09-01	HBOI 1-IX-93-1-017				Herengeria sp.		Johnson Sea Link submersible	Caribbean	Jamaica	Henry Holmes Bank	18.09565	-76.05353	379	0.36		LR698914	JSL I-3602
1820	28132	1993-09-01	HBOI 1-IX-93-2-010				Cinachyrella kuekenthali (Uliczka, 1929)		Johnson Sea Link submersible	Caribbean	Jamaica		18.1928	-76.41955	156	69.01		LR698852	JSL I-3603
1887	28177	2000-05-20	HBOI 20-V-00-1-003				Corallistes typus		Johnson Sea Link submersible	Caribbean	Curacao		12.23155	-69.11355	322.478	95.18	LR655964	LR698897	JSL-II-3224
1896	28178	2000-05-20	HBOI 20-V-00-4-001				Discodermia dissoluta Schmidt, 1880		SCUBA	Caribbean	Curacao		12.2732	-69.14167	23.7744	192.87	LR655973
1846	28258	1989-06-20	HBOI 20-VI-89-1-010				Corallistes sp. 2		Johnson Sea Link submersible	Caribbean	Guadaloupe		16.05	-61.78917	401.726	57.95	LR655927	LR698868	JSLII-1814
1815	28260	2002-11-20	HBOI 20-XI-02-1-001				Awhiowhio sp. 1		Johnson Sea Link submersible	Caribbean	Bahamas		25.38838	-77.9052	756.818	100.49	LR655899		JSL I-4515
1959	28261	2002-11-20	HBOI 20-XI-02-1-004				Leiodermatium sp. 1		Johnson Sea Link submersible	Caribbean	Bahamas		25.38838	-77.9052	747.674	315.22	LR656034		JSL I-4515
1877		2002-11-20	HBOI 20-XI-02-5-011				Corallistes sp. 2		Johnson Sea Link submersible	Caribbean	Bahamas		25.38863	-77.90562	609	not measured	LR655956		JSL I-4516
2057	28264	2002-11-20	HBOI 20-XI-02-5-004				Pachastrella sp.		Johnson Sea Link submersible	Caribbean	Bahamas		25.38864	-77.90562	696.773	26.73	LR656121		JSL I-4516
1978	28265	2002-11-20	HBOI 20-XI-02-5-006				Leiodermatium sp. 4		Johnson Sea Link submersible	Caribbean	Bahamas		25.38864	-77.90562	693.42	151.38	LR656053		JSL I-4516
1874	28266	2002-11-20	HBOI 20-XI-02-5-011				Corallistes sp. 2		Johnson Sea Link submersible	Caribbean	Bahamas		25.38864	-76.3234	609.6	230.81		LR698886	JSL I-4516
1869	28163	1994-11-20	HBOI 20-XI-94-1-007				Corallistes sp. 2		Johnson Sea Link submersible	Caribbean	Turks and Caicos		21.53873	-72.28663	112.471	not measured	LR655949		JSL-I-3807
2102	28037	1997-11-20	HBOI 20-XI-97-1-007				Theonellidae new genus		Johnson Sea Link submersible	Caribbean	Honduras	Guanaja	16.42323	-85.97328	114	55.5	LR656157		JSLII-3037
2000	28267	1998-11-20	HBOI 20-XI-98-1-001				Leiodermatium sp. 7		Johnson Sea Link submersible	Caribbean	Bahamas		24.76467	-76.3234	638.251	299.91	LR656075		JSL-I-4111
2066	28268	1998-11-20	HBOI 20-XI-98-1-003				Racodiscula sp.		Johnson Sea Link submersible	Caribbean	Bahamas		24.76467	-76.3234	633.984	2019-03-13	LR656129		JSL-I-4111
2001	28269	1998-11-20	HBOI 20-XI-98-1-006				Leiodermatium sp. 7		Johnson Sea Link submersible	Caribbean	Bahamas		24.76467	-76.3234	626.364	141.22	LR656076		JSL-I-4111
1994	28270	1998-11-20	HBOI 20-XI-98-1-010				Leiodermatium sp. 6		Johnson Sea Link submersible	Caribbean	Bahamas		24.76467	-76.3234	609.295	191.29	LR656069		JSL-I-4111
1872	28271	1998-11-20	HBOI 20-XI-98-1-016				Corallistes sp. 2		Johnson Sea Link submersible	Caribbean	Bahamas		24.76467	-76.3234	593.446	183.53	LR655952	LR698884	JSL-I-4111
1931	28182	2000-05-21	HBOI 21-V-00-2-001				Discodermia sp. 8		SCUBA	Caribbean	Curacao		12.13457	-68.98793	32.6136	266.77	LR656009
1920	28183	2000-05-21	HBOI 21-V-00-2-002				Discodermia sp. 4		SCUBA	Caribbean	Curacao		12.13457	-68.98793	33.528	242.77	LR655997
1848	28272	1989-06-21	HBOI 21-VI-89-3-002				Corallistes sp. 2		Johnson Sea Link submersible	Caribbean	Guadaloupe		16.21833	-61.83167	255.118	102.43	LR655929		JSLII-1817
1881	28273	1998-06-21	HBOI 21-VI-89-3-003				Corallistes sp. 4		Johnson Sea Link submersible	Caribbean	Guadaloupe		16.21833	-61.83167	254.813	58.65	LR655959		JSLII-1817
1821	28100	1993-08-21	HBOI 21-VIII-93-2-010				Cinachyrella kuekenthali (Uliczka, 1929)		SCUBA	Caribbean	Jamaica	South nergril Point	18.24917	-78.36667	5	69.54	LR655915
1863	28185	1994-11-21	HBOI 21-XI-94-3-010				Corallistes sp. 2		Johnson Sea Link submersible	Caribbean	Turks and Caicos		21.08942	-70.54757	469.697	174.43	LR655944	LR698878	JSL-I-3810
2044	28275	1998-11-21	HBOI 21-XI-98-1-007				Neophrissospongia sp. 2		Johnson Sea Link submersible	Caribbean	Bahamas		25.51243	-76.91122	482.498	71.06	LR656114		JSL I-4113
1924	28276	1998-11-21	HBOI 21-XI-98-3-008				Discodermia sp. 4		Johnson Sea Link submersible	Caribbean	Bahamas		25.46678	-76.90577	162.154	121.53	LR656001		JSL-I-4114
1971	28306	2002-08-22	HBOI 22-VIII-01-1-002				Leiodermatium sp. 2		CLELIA 597	Atlantic Ocean	Florida	Florida Keys	24.70183	-80.51245	193.548	40.85	LR656046		CLELIA 597
1972	28307	2002-08-22	HBOI 22-VIII-01-2-007				Leiodermatium sp. 2		CLELIA 598	Atlantic Ocean	Florida	Florida Keys	24.70561	-80.51378	192.024	18.79	LR656047		CLELIA 598
1925	28277	2002-11-22	HBOI 22-XI-02-1-002				Discodermia sp. 4		Johnson Sea Link submersible	Caribbean	Bahamas		26.51263	-78.58454	148.742	328.51	LR656002		JSL I-4519
1928	28278	2002-11-22	HBOI 22-XI-02-1-003				Discodermia sp. 6		Johnson Sea Link submersible	Caribbean	Bahamas		26.51263	-78.58454	146.609	296.78	LR656006		JSL I-4519
1916	28279	2002-11-22	HBOI 22-XI-02-1-007				Discodermia sp. 10		Johnson Sea Link submersible	Caribbean	Bahamas		26.51263	-78.58454	149.657	76.47	LR655993		JSL I-4519
1911	28280	2002-11-22	HBOI 22-XI-02-1-010				Discodermia sp. 1		Johnson Sea Link submersible	Caribbean	Bahamas		26.51263	-78.58454	153.01	157.9	LR655987		JSL I-4519
1908	28187	1994-11-22	HBOI 22-XI-94-1-003				Discodermia sp. 1		Johnson Sea Link submersible	Caribbean	Turks and Caicos		21.213	-71.27567	160.325	209.49	LR655984		JSL-I-3811
1864	28188	1994-11-22	HBOI 22-XI-94-3-005				Corallistes sp. 2		Johnson Sea Link submersible	Caribbean	Turks and Caicos		21.18802	-71.28783	422.758	154.15	LR655945	LR698879	JSL-I-3812
1907	28189	1994-11-22	HBOI 22-XI-94-3-008				Discodermia sp. 1		Johnson Sea Link submersible	Caribbean	Turks and Caicos		21.18802	-71.28783	168.25	255.63	LR655983		JSL-I-3812
1981	28308	2008-09-23	HBOI 23-IX-08-1-001				Leiodermatium sp. 4		Johnson Sea Link submersible	Atlantic Ocean	Florida	Florida Keys	26.02502	-79.82073	398.983	71.37	LR656056		JSL II-3667
1965	28309	2008-11-23	HBOI 23-IX-08-1-002				Leiodermatium sp. 1		Johnson Sea Link submersible	Atlantic Ocean	Florida	Miami Terrace	26.02502	-79.82073	395.021	187.43	LR656040		JSL II-3667
1982	28310	2008-09-23	HBOI 23-IX-08-1-003				Leiodermatium sp. 4		Johnson Sea Link submersible	Atlantic Ocean	Florida	Miami Terrace	26.02502	-79.82073	395.021	158.68	LR656057		JSL II-3667
1966	28311	2008-11-23	HBOI 23-IX-08-1-004				Leiodermatium sp. 1		Johnson Sea Link submersible	Atlantic Ocean	Florida	Miami Terrace	26.02502	-79.82073	395.935	201.45	LR656041		JSL II-3667
1967	28312	2008-11-23	HBOI 23-IX-08-1-005				Leiodermatium sp. 1		Johnson Sea Link submersible	Atlantic Ocean	Florida	Miami Terrace	26.02502	-79.82073	395.935	232.99	LR656042		JSL II-3667
1983	28313	2008-09-23	HBOI 23-IX-08-1-006				Leiodermatium sp. 4		Johnson Sea Link submersible	Atlantic Ocean	Florida	Miami Terrace	26.02502	-79.82073	402.336	186.17	LR656058		JSL II-3667
1968	28314	2008-11-23	HBOI 23-IX-08-1-007				Leiodermatium sp. 1		Johnson Sea Link submersible	Atlantic Ocean	Florida	Miami Terrace	26.02502	-79.82073	415.442	93.35	LR656043		JSL II-3667
1969	28315	2008-11-23	HBOI 23-IX-08-1-009				Leiodermatium sp. 1		Johnson Sea Link submersible	Atlantic Ocean	Florida	Miami Terrace	26.02502	-79.82073	405.079	161.14	LR656044		JSL II-3667
1984	28316	2008-09-23	HBOI 23-IX-08-1-010				Leiodermatium sp. 4		Johnson Sea Link submersible	Atlantic Ocean	Florida	Miami Terrace	26.02502	-79.82073	400.202	132.18	LR656059		JSL II-3667
1960	28318	2008-11-23	HBOI 23-IX-08-2-001				Leiodermatium sp. 1		Johnson Sea Link submersible	Atlantic Ocean	Florida	Miami Terrace	26.0175	-79.82035	405.384	189.88	LR656035		JSL II-3668
1961	28319	2008-11-23	HBOI 23-IX-08-2-002				Leiodermatium sp. 1		Johnson Sea Link submersible	Atlantic Ocean	Florida	Miami Terrace	26.0175	-79.82035	398.374	251.6	LR656036		JSL II-3668
1979	28320	2008-09-23	HBOI 23-IX-08-2-003				Leiodermatium sp. 4		Johnson Sea Link submersible	Atlantic Ocean	Florida	Miami Terrace	26.0175	-79.82035	398.374	172.63	LR656054		JSL II-3668
1962	28322	2008-11-23	HBOI 23-IX-08-2-006				Leiodermatium sp. 1		Johnson Sea Link submersible	Atlantic Ocean	Florida	Miami Terrace	26.0175	-79.82035	391.668	180.15	LR656037		JSL II-3668
1980	28323	2008-09-23	HBOI 23-IX-08-2-007				Leiodermatium sp. 4		Johnson Sea Link submersible	Atlantic Ocean	Florida	Miami Terrace	26.0175	-79.82035	388.62	151.68	LR656055		JSL II-3668
1963	28325	2008-11-23	HBOI 23-IX-08-2-009				Leiodermatium sp. 1		Johnson Sea Link submersible	Atlantic Ocean	Florida	Miami Terrace	26.0175	-79.82035	385.267	90.72	LR656038		JSL II-3668
1964	28326	2008-11-23	HBOI 23-IX-08-2-010				Leiodermatium sp. 1		Johnson Sea Link submersible	Atlantic Ocean	Florida	Miami Terrace	26.0175	-79.82035	385.572	91.28	LR656039		JSL II-3668
1884	8124	1993-05-23	HBOI 23-V-93-1-004			BMNH 1995.6.15.55 [MKB 1272]	Corallistes sp. 8 (typus group 6 of MK)		Johnson Sea Link submersible	Caribbean	Bahamas	Acklins Island, Salina Point	22.20777	-74.234807	560	0.41		LR698894
1832	28128	1993-08-23	HBOI 23-VIII-93-1-004				Cinachyrella sp.		SCUBA	Caribbean	Jamaica		18.25167	-78.37017	50	15.39	LR655918	LR698862
1976	28107	1993-08-23	HBOI 23-VIII-93-5-009				Leiodermatium sp. 4		Johnson Sea Link submersible	Caribbean	Jamaica	Lucea, W. Tip of Cove	18.4773	-78.18327	436	176.53	LR656051		JSL I-3586			1
1861	28113	1993-08-23	HBOI 23-VIII-93-5-011				Corallistes sp. 2		Johnson Sea Link submersible	Caribbean	Jamaica		18.4773	-78.18327	435	194.18	LR655942		JSL I-3586
2074	28109	1993-08-23	HBOI 23-VIII-93-5-013				Setidium sp. 5		Johnson Sea Link submersible	Caribbean	Jamaica	Lucea, W. Tip of Cove	18.4773	-78.18327	400	116.21	LR656137		JSL I-3586
1955	28190	1994-11-23	HBOI 23-XI-94-1-002				Leiodermatium sp. 1		Johnson Sea Link submersible	Caribbean	Turks and Caicos		21.23678	-71.2702	851.916	149.93	LR656030		JSL-I-3813
1973	28328	2001-08-24	HBOI 24-VIII-01-3-005				Leiodermatium sp. 2		CLELIA 602	Atlantic Ocean	Florida	Florida Keys	24.74658	-80.46062	172.212	107.58	LR656048		CLELIA 602
1816	28329	2002-08-24	HBOI 24-VIII-01-3-014				Awhiowhio sp. 2		CLELIA 602	Atlantic Ocean	Florida Keys		24.74658	-80.46062	185.928	15.37	LR655900		CLELIA 602
1836		2002-11-24	HBOI 24-XI-02-3-002				Cinachyrella alloclada 1 (Uliczka, 1929)		SCUBA	Caribbean	Bahamas		26.56337	-78.48802	21	not measured	LR655903
1865	28192	1994-11-25	HBOI 25-XI-94-1-002				Corallistes sp. 2		Johnson Sea Link submersible	Caribbean	Turks and Caicos		21.4574	-71.1643	702.259	235.66	LR655946	LR698880	JSL-I-3816
1866	28193	1994-11-25	HBOI 25-XI-94-1-003				Corallistes sp. 2		Johnson Sea Link submersible	Caribbean	Turks and Caicos		21.4574	-71.1643	701.04	110.12	LR655947	LR698881	JSL-I-3816
2003	28194	1994-11-25	HBOI 25-XI-94-1-007				Leiodermatium sp. 8		Johnson Sea Link submersible	Caribbean	Turks and Caicos		21.4574	-71.1643	636.118	237.63	LR656078		JSL-I-3816
1974	28330	2011-09-26	HBOI 26-IX-11-2-002				Leiodermatium sp. 2		Kraken 2 - 19	Atlantic Ocean	Florida	Pourtales Terrace	24.74667	-80.42183	232.867	192.69	LR656049		Kraken 2 - 19
1927	28283	1996-10-26	HBOI 26-X-96-5-001				Discodermia sp. 4		Johnson Sea Link submersible	Caribbean	Bahamas		26.53025	-77.87572	164.287	190.33	LR656004		JSL II- 2791
1902	28284	2000-05-27	HBOI 27-V-00-3-005				Discodermia dissoluta Schmidt, 1880		Johnson Sea Link submersible	Caribbean	Bahamas		26.5078	-78.59594	150.266	83.67	LR655979		JSL II-3228
2090	28196	1994-11-27	HBOI 27-XI-94-1-003				Siphonidium sp.		Johnson Sea Link submersible	Caribbean	Turks and Caicos		21.5658	-71.46495	715.975	23.35	LR656151		JSL-I-3819
2064	28197	1994-11-27	HBOI 27-XI-94-1-005				Racodiscula sp.		Johnson Sea Link submersible	Caribbean	Turks and Caicos		21.5658	-71.46495	686.105	19.32	LR656127		JSL-I-3819
1889	28115	1993-08-29	HBOI 29-VIII-93-1-001				Corallistes typus		Johnson Sea Link submersible	Caribbean	Jamaica		18.53162	-77.90273	506	86.42	LR655966	LR698899	JSL I-3596
1999	28112	1993-08-29	HBOI 29-VIII-93-1-004				Leiodermatium sp. 7		Johnson Sea Link submersible	Caribbean	Jamaica		18.53162	-77.90273	453	168.57	LR656074		JSL I-3596
1926	28286	1996-10-29	HBOI 29-X-96-4-006				Discodermia sp. 4		Johnson Sea Link submersible	Caribbean	Bahamas		26.52965	-77.87572	158.496	130.76	LR656003		JSL II-2797
2025	8119	1991-06-02	HBOI 2-VI-91-1-005				Neophrissospongia cf. nolitangere (Schmidt, 1870)		Johnson Sea Link submersible	Eastern Atlantic	Ilheus Selvagem		30.12250	-15.86883	358	36.99	LR656097		JSL-I-3006
1862	28126	1993-09-30	HBOI 30-VIII-93-1-006				Corallistes sp. 2		Johnson Sea Link submersible	Caribbean	Jamaica		18.47848	-77.41458	312	105.53	LR655943	LR698877	JSL I-3598
1856	28121	1993-08-30	HBOI 31-VIII-93-4-014				Corallistes sp. 2		Johnson Sea Link submersible	Caribbean	Jamaica		18.35502	-76.83317	366	73.95	LR655937		JSL I-3601
2072	28287	1996-10-30	HBOI 30-X-96-1-007				Setidium sp. 4		Johnson Sea Link submersible	Caribbean	Bahamas		26.51545	-78.80917	215.798	18.68	LR656135		JSL II-2798
1812	28200	1994-11-30	HBOI 30-XI-94-1-003				Awhiowhio sp. 1		Johnson Sea Link submersible	Caribbean	Turks and Caicos		21.398	-71.19345	808.33	77.34	LR655896		JSL-I-3825
1844	28289	1989-03-31	HBOI 31-III-89-1-003				Corallistes sp. 2		Johnson Sea Link submersible	Caribbean	St. Vincent	York Bay	13.16083	-61.27533	247.498	56.57	LR655925	LR698866	JSLII-1702
2104	28117	1993-08-31	HBOI 31-VIII-93-1-003				Theonellidae new genus		Johnson Sea Link submersible	Caribbean	Jamaica		18.356	-76.83285	404	161.27	LR656159		JSL I-3600
2103	28114	1993-08-31	HBOI 31-VIII-93-1-005				Theonellidae new genus		Johnson Sea Link submersible	Caribbean	Jamaica		18.356	-76.83285	398	64.47	LR656158		JSL I-3600
1859	28118	1993-08-31	HBOI 31-VIII-93-1-012				Corallistes sp. 2		Johnson Sea Link submersible	Caribbean	Jamaica		18.356	-76.83285	384	106.5	LR655940		JSL I-3600
1860	28119	1993-08-31	HBOI 31-VIII-93-1-013				Corallistes sp. 2		Johnson Sea Link submersible	Caribbean	Jamaica		18.356	-76.83285	374	54.26	LR655941	LR698876	JSL I-3600
1858	28130	1993-08-31	HBOI 31-VIII-93-4-001				Corallistes sp. 2		Johnson Sea Link submersible	Caribbean	Jamaica		18.35502	-76.83317	366	78.17	LR655939		JSL I-3601
1857	28129	1993-08-31	HBOI 31-VIII-93-4-013				Corallistes sp. 2		Johnson Sea Link submersible	Caribbean	Jamaica		18.35502	-76.83317	366	35.08	LR655938	LR698875	JSL I-3601
1855	28103	1993-08-31	HBOI 31-VIII-93-4-015				Corallistes sp. 2		Johnson Sea Link submersible	Caribbean	Jamaica		18.35502	-76.83317	350	2019-07-26	LR655936	LR698874	JSL I-3601
2089	28204	1994-11-31	HBOI 31-XI-94-1-002				Siphonidium sp.			Caribbean	Turks and Caicos		21.48067	-71.49967	466.039	137.57	LR656150
1977	28206	1994-11-31	HBOI 31-XI-94-3-001				Leiodermatium sp. 4			Caribbean	Turks and Caicos		21.46	-71.54833	607.162	168.42	LR656052
1992	28207	1994-11-31	HBOI 31-XI-94-3-003				Leiodermatium sp. 6			Caribbean	Turks and Caicos		21.46	-71.54833	604.723	219.83	LR656067
1867	28208	1994-11-31	HBOI 31-XI-94-3-005				Corallistes sp. 2			Caribbean	Turks and Caicos		21.46	-71.54833	427.939	97.54	LR655948
1914	28209	1994-11-31	HBOI 31-XI-94-4-003				Discodermia sp. 10			Caribbean	Turks and Caicos		21.46167	-71.555	38.1	261.98	LR655991
2019	8106	1998-04-03	HBOI 3-IV-89-4-12				Neopelta sp.			Caribbean	Grenada		12.041667	-61.804167	116	106.04	LR656091
2085	8101	1998-04-03	HBOI 3-IV-89-4-13				Siphonidium sp.			Caribbian Sea	Grenada		12.041667	-61.804167	116	188.04	LR656146
1986	28096	1993-09-03	HBOI 3-IX-93-4-003				Leiodermatium sp. 5		Johnson Sea Link submersible	Caribbean	Jamaica	Green Island	18.42272	-78.28488	459	259.14	LR656061		JSL I-3607
1888	28052	1997-11-03	HBOI 3-XI-97-1-006				Corallistes typus		Johnson Sea Link submersible	Caribbean	Honduras	Roatan	16.26417	-86.58787	336	2019-08-09	LR655965	LR698898	JSLII-3007
2042	28049	1997-11-03	HBOI 3-XI-97-1-007				Neophrissospongia sp. 2		Johnson Sea Link submersible	Caribbean	Honduras	Roatan	16.26417	-86.58787	320	18.94	LR656112		JSLII-3007
1849	28046	1997-11-03	HBOI 3-XI-97-1-018				Corallistes sp. 2		Johnson Sea Link submersible	Caribbean	Honduras	Roatan	16.26417	-86.58787	335	1954-12-01	LR655930	LR698870	JSLII-3007
1839	28039	1997-11-03	HBOI 3-XI-97-1-019				Corallistes isabela Desqueyroux-Faúndez & van Soest, 1997		Johnson Sea Link submersible	Caribbean	Honduras	Roatan	16.26417	-86.58787	335	19.63	LR655920	LR698863	JSLII-3007
2071	28088	1996-06-04	HBOI 4-VI-96-1-007				Setidium sp. 3		Johnson Sea Link submersible	Caribbean	Puerto Rico	Mona Island	18.0633	-67.93315	181	287.27	LR656134		JSL-II-2722
1918	28080	1996-06-04	HBOI 4-VI-96-1-014				Discodermia sp. 3		Johnson Sea Link submersible	Caribbean	Puerto Rico	Mona Island	18.0633	-67.93315	180	208.97	LR655995	LR698909	JSL-II-2722
1904	28077	1996-06-04	HBOI 4-VI-96-1-015				Discodermia sp. 1		Johnson Sea Link submersible	Caribbean	Puerto Rico	Mona Island	18.0633	-67.93315	181	176.92	LR655980		JSL-II-2722
2032	28092	1996-06-04	HBOI 4-VI-96-3-004				Neophrissospongia sp. 1		Johnson Sea Link submersible	Caribbean	Puerto Rico	Mona Island	18.06547	-67.93293	187	138.68	LR656102		JSL-II-2723
1939	28076	1996-06-04	HBOI 4-VI-96-3-007				Gastrophanella sp. 2		Johnson Sea Link submersible	Caribbean	Puerto Rico	Mona Island	18.06547	-67.93293	152	152.47	LR656016		JSL-II-2723
1922	28075	1996-06-04	HBOI 4-VI-96-3-009				Discodermia sp. 4		Johnson Sea Link submersible	Caribbean	Puerto Rico	Mona Island	18.06547	-67.93293	177	137.9	LR655999		JSL-II-2723
1919	28091	1996-06-04	HBOI 4-VI-96-3-011				Discodermia sp. 3		Johnson Sea Link submersible	Caribbean	Puerto Rico	Mona Island	18.06547	-67.93293	176	116.9	LR655996	LR698910	JSL-II-2723
1854	28081	1996-06-04	HBOI 4-VI-96-3-012				Corallistes sp. 2		Johnson Sea Link submersible	Caribbean	Puerto Rico	Mona Island	18.06547	-67.93293	175	183.13	LR655935		JSL-II-2723
1905	28086	1996-06-04	HBOI 4-VI-96-3-013				Discodermia sp. 1		Johnson Sea Link submersible	Caribbean	Puerto Rico	Mona Island	18.06547	-67.93293	171	131.37	LR655981	LR698904	JSL-II-2723
1912	28087	1996-06-04	HBOI 4-VI-96-3-016				Discodermia sp. 10		Johnson Sea Link submersible	Caribbean	Puerto Rico	Mona Island	18.06547	-67.93293	165	117.5	LR655989	LR698906	JSL-II-2723
2012	28176	1989-07-04	HBOI 4-VII-89-1-011				Microscleroderma sp. 1		SCUBA/SNOR	Caribbean	Martinique		14.50500	-61.10333	2	195.05	LR656087
	8110	1989-07-04	HBOI 4-VII-89-1-13			MKB 654 (=MKB836)	Siphonidium sp.			Caribbean Sea	Martinique					65.18	LR656145
1845	28035	1997-11-04	HBOI 4-XI-97-1-001				Corallistes sp. 2		Johnson Sea Link submersible	Caribbean	Honduras	Utila	16.04283	-87.045	231	61.32	LR655926	LR698867	JSLII-3008
2041	28036	1997-11-04	HBOI 4-XI-97-1-005				Neophrissospongia sp. 2		Johnson Sea Link submersible	Caribbean	Honduras	Utila	16.04283	-87.045	216	26.22	LR656111		JSLII-3008
1893		1997-11-04	HBOI 4-XI-97-1-006				Corallistes typus		Johnson Sea Link submersible	Caribbean	Honduras	Utila	16.04283	-87.045	216	not measured	LR655970
1850	28071	1997-11-04	HBOI 4-XI-97-3-002				Corallistes sp. 2		Johnson Sea Link submersible	Caribbean	Honduras	Roatan	16.37445	-86.51388	458	55.3	LR655931	LR698871	JSLII-3009
2062	28065	1997-11-04	HBOI 4-XI-97-3-006				Racodiscula sp.		Johnson Sea Link submersible	Caribbean	Honduras	Roatan	16.26117	-86.60133	240	118.26	LR656125		JSLII-3009
1823	28127	1993-09-05	HBOI 5-IX-93-3-003				Cinachyrella kuekenthali		SCUBA	Caribbean	Jamaica		18.25433	-78.36667	18	96.77		LR698854
1917	28090	1996-06-05	HBOI 5-VI-96-1-001				Discodermia sp. 11		Johnson Sea Link submersible	Caribbean	Puerto Rico	Punto Cadena	18.30495	-67.25695	152	114.26	LR655994		JSL-II-2724
1824	28073	1996-06-05	HBOI 5-VI-96-2-005				Cinachyrella kuekenthali		SCUBA	Caribbean	Puerto Rico	Punta Cadina	18.30265	-67.24095	7	321.44		LR698855
1878	28082	1996-06-05	HBOI 5-VI-96-3-002				Corallistes sp. 2 (cont. in 28S)		Johnson Sea Link submersible	Caribbean	Puerto Rico	Punta Higuero	18.34548	-67.28843	448	190.24		LR698889	JSL-II-2725
1899	28084	1996-06-05	HBOI 5-VI-96-3-009				Discodermia dissoluta		Johnson Sea Link submersible	Caribbean	Puerto Rico	Punta Higuero	18.34548	-67.28843	211	105.52	LR655976		JSL-II-2725
2063	28067	1997-11-05	HBOI 5-XI-97-2-001				Racodiscula sp.		Johnson Sea Link submersible	Caribbean	Honduras	Roatan	16.27853	-86.61045	336	22.42	LR656126		JSLII-3011
1818	28051	1997-11-06	HBOI 6-XI-97-2-008				Cinachyrella kuekenthali (Uliczka, 1929)		SCUBA	Caribbean	Honduras	Roatan	16.39713	-86.32872	18	not measured		LR698851
1991	28048	1997-11-06	HBOI 6-XI-97-4-002				Leiodermatium sp. 6		Johnson Sea Link submersible	Caribbean	Honduras	Roatan	16.3836	-86.32872	286	43.57	LR656066		JSLII-3013
2031	28072	1996-06-07	HBOI 7-VI-96-1-002				Neophrissospongia sp. 1		Johnson Sea Link submersible	Caribbean	Puerto Rico		17.87518	-67.2594	364	372.04	LR656101		JSL-II-2727
1946	28070	1997-11-07	HBOI 7-XI-97-1-002				Herengeria sp.		Johnson Sea Link submersible	Caribbean	Honduras	Roatan	16.37445	-86.51388	458	54.45	LR656024	LR698913	JSLII-3014
2087	28056	1997-11-07	HBOI 7-XI-97-5-001				Siphonidium sp.		SCUBA	Caribbean	Honduras	Roatan	16.34887	-86.55148	6	123.1	LR656148
1885	28210	2000-05-08	HBOI 8-V-00-1-001				Corallistes typus		Johnson Sea Link submersible	Caribbean	Curacao		12.07245	-68.89373	354.178	143.13	LR65596	LR698895	JSL-II-3203
1886	28211	2000-05-08	HBOI 8-V-00-1-003				Corallistes typus		Johnson Sea Link submersible	Caribbean	Curacao		12.07245	-68.89373	359.054	161.94	LR655963	LR698896	JSL-II-3203
1840	28213	2000-05-08	HBOI 8-V-00-3-003				Corallistes sp. 2		Johnson Sea Link submersible	Caribbean	Curacao		12.07753	-68.89403	177.089	163.73	LR655921	LR698864	JSL-II-3204
1913	28089	1996-06-08	HBOI 8-VI-96-1-001				Discodermia sp. 10		Johnson Sea Link submersible	Caribbean	Puerto Rico	Punta Borinquen	18.49737	-67.18832	152	194.67	LR655990	LR698907	JSL-II-2729
2033	28093	1996-06-08	HBOI 8-VI-96-1-003				Neophrissospongia sp. 1		Johnson Sea Link submersible	Caribbean	Puerto Rico	Punta Borinquen	18.49737	-67.18832	145	264.46	LR656103		JSL-II-2729
1834		1996-06-08	HBOI 8-VI-96-6-001				Cinachyrella alloclada 3 (Uliczka, 1929)		SCUBA	Caribbean	Puerto Rico		18.48787	-67.16753	11	not measured	LR655910
2021	28138	1995-12-08	HBOI 8-XII-95-4-007				Neophrissospongia galapagoensis Schuster, 2018		Johnson Sea Link submersible	Pacific	Panama		7.2005	-81.84468	193	73.83	LR656093	LR698925	JSL-I-3987
1985	28214	2000-05-09	HBOI 9-V-00-1-004				Leiodermatium sp. 5		Johnson Sea Link submersible	Caribbean	Curacao		12.05583	-68.87592	574.548	241.51	LR656060		JSL-II-3205
2088	28083	1996-06-09	HBOI 9-VI-96-4-010				Siphonidium sp.		Johnson Sea Link submersible	Caribbean	Puerto Rico	Punta Higuero	18.38788	-67.29425	103	374.07	LR656149		JSL-II-2733
1898	28085	1996-06-09	HBOI 9-VI-96-5-007				Discodermia dissoluta Schmidt, 1880		Johnson Sea Link submersible	Caribbean	Puerto Rico		18.08873	-67.449	137	287.59	LR655975		JSL-II-2734
1852	28043	1997-11-09	HBOI 9-XI-97-1-001				Corallistes sp. 2		Johnson Sea Link submersible	Caribbean	Honduras	Guanaja	16.51448	-85.88817	230	13.78	LR655933	LR698872	JSLII-3018
2002	28057	1997-11-09	HBOI 9-XI-97-3-001				Leiodermatium sp. 8		Johnson Sea Link submersible	Caribbean	Honduras	Guanaja	16.50467	-85.91483	434	50.98	LR656077		JSLII-3019
1906	28291	1997-12-09	HBOI 9-XII-97-3-001				Discodermia sp. 1		Johnson Sea Link submersible	Caribbean	Cuba		20.04545	-74.69213	83.5152	133.47	LR655982		JSL II-3041
1835			MNRJ 17282				Cinachyrella alloclada 3 (Uliczka, 1929)			SW Atlantic	Brazil	Maceió, Alagoas, Brazil					LR655911
1951	7934	1975-02-05	NIWA 4778				Homophymia stipitata Kelly, 2000			Pacific	Wanganella Bank	Wanganella Bank, West Norfolk Ridge	-32.18	167.353333333333	356	1.6		LR698916
2018	7937	1989-11-27	NIWA 18215 (holotype)				Neoaulaxinia persicum Kelly, 2007			Pacific	Bay of Plenty	Bay of Plenty	-37.19	176.971666666667	860-745	48.6		LR698918
2014	7961	2002-04-18	NIWA 18217				Neoaulaxinia persicum 1 Kelly, 2007			Pacific	Cavalli Seamounts	West Cavalli Seamount, Northland	-34.1641666666667	173.964	820-805	22.5		LR698920
2017	7964	2002-04-18	NIWA 18219				Neoaulaxinia persicum 2 Kelly, 2007			Pacific	Cavalli Seamounts	West Cavalli Seamount, Northland	-34.1641666666667	173.964	820-805	76.3		LR698923
2016	7958	2002-04-17	NIWA 18221				Neoaulaxinia persicum 2 Kelly, 2007			Pacific	Cavalli Seamounts	West Cavalli Seamount, Northland	-34.1631666666667	173.9625	790-782	137.8		LR698922
2055	7962	2002-04-18	NIWA 18259 (paratype)				Neosiphonia motukawanui Kelly, 2007			Pacific	Cavalli Seamounts	West Cavalli Seamount, Northland	-34.1586666666667	173.963	800-780	24.1		LR698932
2054	7932	2002-04-18	NIWA 18261 (holotype)				Neosiphonia motukawanui Kelly, 2007			Pacific	Cavalli Seamounts	West Cavalli Seamount, Northland	-34.1586666666667	173.963	800-780	36.1		LR698931
2047	8203	2002-04-19	NIWA 18262				Neosiphonia motukawanui Kelly, 2007			Pacific	Cavalli Seamounts	Seamount 441	-34.055	174.8081667	910	258.29		LR698927
2048	8200	2002-04-19	NIWA 18263				Neosiphonia motukawanui Kelly, 2007			Pacific	Cavalli Seamounts	Seamount 441	-34.055	174.8081667	910	17.59		LR698928
2013	7931	2002-04-17	NIWA 18316				Neoaulaxinia persicum 1 Kelly, 2007			Pacific	Cavalli Seamounts	Cavalli Seamounts	-34.162	173.9618333	810-780	23.1		LR698919
1807	7933	1999-06-05	NIWA 18332				Awhiowhio osheai Kelly, 2007			Pacific	Bay of Plenty	West of White Island, Bay of Plenty	-37.469	177.116166666667	318-230	10.3		LR698846
1811	7943	1966-10-10	NIWA 18333				Awhiowhio osheai Kelly, 2007			Pacific	Bay of Plenty	Bay of Plenty	-37.475	177.216666666667	190	17.8		LR698850
1810	7935	2000-11-04	NIWA 18334				Awhiowhio osheai Kelly, 2007			Pacific	Bay of Plenty	Rungapapa Knoll, Bay of Plenty	-37.5496666666667	176.980666666667	165-159	67.9		LR698849
2010	7956	1989-07-14	NIWA 18368 (paratype)				Microscleroderma novaezelandiae Kelly, 2007			Pacific	New Zealand waters						LR656085
1801	7963	1999-06-05	NIWA 18395				Aciculites sulcus Kelly, 2007			Pacific	Bay of Plenty	West of White Island, Bay of Plenty	-37.4691666666667	177.111833333333	250	109	LR655892
1809	7938	2004-11-13	NIWA 25042				Awhiowhio osheai Kelly, 2007			Pacific	Bay of Plenty	Rungapapa Knoll, Bay of Plenty	-37.5359993	176.9708405	188-182	44.5		LR698848
1808	7947	2004-11-13	NIWA 25043				Awhiowhio osheai Kelly, 2007			Pacific	Bay of Plenty	Tuatoru Knoll, Bay of Plenty	-37.4763333333333	177.215666666667	180-179	90.8		LR698847
2015	8173	1982-03-22	NIWA 25650				Neoaulaxinia persicum 2 Kelly, 2007			Pacific	Karmadec Islands	North of Raoul Island	-28.55	-177.8331667	800	98.20		LR698921
2058	7944	1975-07-25	NIWA 5097 (paratype)		NIWA paratype P-1276	BMNH 2002.3.4.2 [MKB1519b-e]	Pleroma aotea Kelly, 2003			Pacific	Wanganella Bank	Wanganella Bank, West Norfolk Ridge	-32.3816666666667	167.47	544-540	2019-09-01		LR698937
2056	8199	2010-06-06	NIWA 64680				Neosiphonia superstes Sollas, 1888			Pacific	Kermadec Ridge	East slope of Kermadec Ridge	-35.4152	178.6505	1050	287.58		LR698936
2049	8209	2012-04-18	NIWA 82269				Neosiphonia motukawanui 1 Kelly, 2007			Pacific	Kermadec Ridge	Clark Seamount, Kermadec Ridge	-36.4472	177.8385	850	not measured		LR698933
2046	8184	2012-04-18	NIWA 82327				Neoschrammeniella fulvodesmus (Lévi & Lévi, 1983)			Pacific	Kermadec Ridge	Clark Seamount, Kermadec Ridge	-36.452	177.8463	1030	199.78	LR656120
2060	8181	2012-04-18	NIWA 82329				Pleroma turbinatum Sollas, 1888			Pacific	Kermadec Ridge	Clark Seamount, Kermadec Ridge	-36.452	177.8463	1030	62.37	LR656124	LR698939
2050	8205	2012-04-18	NIWA 82332				Neosiphonia motukawanui Kelly, 2007			Pacific	Kermadec Ridge	Clark Seamount, Kermadec Ridge	-36.452	177.8463	1030	not measured		LR698929
1805	8158	2012-04-22	NIWA 82724				Anaderma rancureli Lévi & Lévi, 1983			Pacific	Kermadec Ridge	Whakatane Seamount, southern Kermadec Ridge	-36.8208	177.4603	900	130.09		LR698845
2051	8194	2012-04-23	NIWA 82807				Neosiphonia motukawanui 1 Kelly, 2007			Pacific	Kermadec Ridge	Whakatane Seamount, southern Kermadec Ridge	-36.8013	177.4542	972	220.85		LR698934
2052	8195	2012-04-27	NIWA 83129				Neosiphonia motukawanui 1 Kelly, 2007			Pacific	Bay of Plenty	Matatara Knoll, Bay of Plenty	-37.198	176.9777	740	95.57		LR698935
2053	8193	2012-04-27	NIWA 83132				Neosiphonia motukawanui Kelly, 2007			Pacific	Bay of Plenty	Matatara Knoll, Bay of Plenty	-37.198	176.9777	740	245.24		LR698930
2059	8178	2012-10-18	NIWA 84805				Pleroma menoui Lévi & Lévi, 1983			Pacific	Bay of Plenty	Clark Seamount, Kermadec Ridge	-36.44817	177.842167	994	83.83		LR698938
1800	13758	2003-05-21	QMG 316621				Aciculites sp. 1		Sled - NIWA	Pacific		Lord Howe Rise	-29.2187	159.45	292-330	not measured	LR655891			St. 55
1795	13749	2001-06-24	QMG 318638				Aciculites orientalis Dendy, 1905		Warén Dredge	Pacific		Norfolk Ridge Seamount 'Introuvable'	-24.6615	168.643	575-589	not measured	LR655886			DW1694
1799	5587	2009-12-13	QMG 332087				Aciculites sp. 1		Remote Operated Vehicle	Pacific		Osprey Reef, North-east Qld	-13.8599	146.546	372	not measured	LR655890			ROV 'Cherokee' Dive#7
2061		2009-12-17	QMG 332118				Pleroma sp.		Remote Operated Vehicle	Pacific		Bougainville Reef, North-east Qld	-15.4848	147.082	485	not measured	LR656122			ROV 'Cherokee' Dive#11
2011		2005-12-05	WAM Z35672				Microscleroderma sp.		Sherman sled	Pacific	Kalbarri	Kalbarri, WA, Australia	-27.8133	113.311	96-98	not measured	LR656086			SS1005/102
2027	5746	2007-06-16	WAM Z35946				Neophrissospongia sp. 5		Sherman sled	Pacific		Imperieuse L23 east, Imperieuse Reef, WA, Australia	-17.595	118.982	108-140	not measured	LR656117			SS0507/062
2026	5756	2007-07-04	WAM Z36053				Neophrissospongia sp. 4		Sherman sled	Pacific		Adele L28, Adele Island, WA, Australia	-14.5622	122.918	95-105	not measured	LR656116			SS0507/161
1798	5755	2007-06-30	WAM Z36104				Aciculites sp.		Sherman sled	Pacific		Broome L25, Broome, WA, Australia	-16.7525	121.047	100-108	not measured	LR655889			SS0507/116
1833		2000-03-31	ZSM 20013096				Cinachyrella sp.			Caribbean	Jamaica					not measured	LR655919
1945		2003-06-13	ZSM 20100066				Geodia cf. barretti Bowerbank ,1858			Atlantic Ocean	Norway	Frøya-Bustvika, Norway				383.92	LR656023	LR698912
1827	27185	2000-03-31	ZSM 20110140				Cinachyrella kuekenthali (Uliczka, 1929)			Caribbean	Jamaica					not measured		LR698857
1826	27186	2000-03-31	ZSM 20110146				Cinachyrella kuekenthali (Uliczka, 1929)			Caribbean	Jamaica					not measured		LR698856
1837		2000-03-31	ZSM 20110179				Cinachyrella alloclada 1 (Uliczka, 1929)			Caribbean	Jamaica					not measured	LR655904
1831	27188	2000-03-31	ZSM 20110180				Cinachyrella sp.			Caribbean	Jamaica					not measured		LR698861
1829	27195	1999-05-31	ZSM 20130065				Cinachyrella kuekenthali (Uliczka, 1929)			Caribbean	Jamaica					not measured		LR698859
1825	27197	1999-05-31	ZSM 20130109				Cinachyrella kuekenthali (Uliczka, 1929)			Caribbean	Jamaica					not measured	LR655917
1830	27197	1999-05-31	ZSM 20130109				Cinachyrella kuekenthali (Uliczka, 1929)			Caribbean	Jamaica					not measured		LR698860
1943	27199	1999-05-31	ZSM 20130175				Geodia cf. gibberosa Larmarck, 1815			Caribbean	Jamaica					231	LR656021
1838			ZSM 20130197				Cinachyrella alloclada 1 (Uliczka, 1929)			Caribbean	Jamaica					not measured	LR655905
1828	27202	1999-05-31	ZSM 20130200				Cinachyrella kuekenthali (Uliczka, 1929)			Caribbean	Jamaica					not measured		LR698858
	3895						Cinachyrella alloclada 1 (Uliczka, 1929)		SCUBA	Caribbean	Florida	Florida Keys				not measured	LR655902
	3920						Cinachyrella alloclada 2 (Uliczka, 1929)		SCUBA	Caribbean	Florida	Florida Keys				not measured	LR655906
	3921						Cinachyrella alloclada 2 (Uliczka, 1929)		SCUBA	Caribbean	Florida	Florida Keys				not measured	LR655907
	3918						Cinachyrella alloclada 2 (Uliczka, 1929)		SCUBA	Caribbean	Florida	Florida Keys				not measured	LR655908
	3919						Cinachyrella alloclada 2 (Uliczka, 1929)		SCUBA	Caribbean	Florida	Florida Keys				not measured	LR655909
	3899						Cinachyrella apion (Uliczka, 1929)		SCUBA	Caribbean	Florida	Florida Keys				not measured	LR655912
	3896						Cinachyrella apion (Uliczka, 1929)		SCUBA	Caribbean	Florida	Florida Keys				not measured	LR655913
	3897						Cinachyrella apion (Uliczka, 1929)		SCUBA	Caribbean	Florida	Florida Keys				not measured	LR655914
	2935	2009					Microscleroderma sp. 1		SCUBA	Pacific	French Polynesia	Marquesas				not measured	LR656088		DEBITUS Cécile (2009) BSMPF-1 cruise, RV Alis
	2936	2009					Microscleroderma sp. 1		SCUBA	Pacific	French Polynesia	Marquesas				not measured	LR656089		DEBITUS Cécile (2009) BSMPF-1 cruise, RV Alis
	2933	2009					Microscleroderma sp. 3		SCUBA	Pacific	French Polynesia	Marquesas				not measured	LR656090		DEBITUS Cécile (2009) BSMPF-1 cruise, RV Alis
	7197						Neoschrammeniella sp.			Pacific	Norfolk Ridge					not measured	LR656118
	7203						Neoschrammeniella sp.			Pacific	Norfolk Ridge					not measured	LR656119
	7196						Pleroma sp.				Norfolk Ridge					not measured	LR656123
							Monday, 04-Jul-11 10:02:59 CEST
		Created on
